# Supplementary material for: IDO1 Modulates the Sensitivity of Epithelial Ovarian Cancer Cells to Cisplatin through ROS/p53-Dependent Apoptosis
Source: Int J Mol Sci. 2022 Oct 9;23(19):12002. doi: 10.3390/ijms231912002 (PMC9569641; doi:10.3390/ijms231912002)
Supplement: Supplementary file 1 [file ijms-23-12002-s001.zip]

Archive with 2 entries (2 files):
- supplementary Fig .pdf
- supplementary table.pdf
